# Supplementary material for: Factors Influencing COVID-19 Vaccine Hesitancy among Patients with Serious Chronic Illnesses during the Initial Australian Vaccine Rollout: A Multi-Centre Qualitative Analysis Using the Health Belief Model
Source: Vaccines (Basel). 2023 Jan 20;11(2):239. doi: 10.3390/vaccines11020239 (PMC9963130; doi:10.3390/vaccines11020239)
Supplement: Supplementary file 1 [file vaccines-11-00239-s001.zip]

Archive with 1 entries (1 files):
- vaccines-2148200-supplementary.pdf
